# Supplementary material for: Identification of Benzothiazoles Bearing 1,3,4-Thiadiazole as Antiproliferative Hybrids Targeting VEGFR-2 and BRAF Kinase: Design, Synthesis, BIO Evaluation and In Silico Study
Source: Molecules. 2024 Jul 4;29(13):3186. doi: 10.3390/molecules29133186 (PMC11243196; doi:10.3390/molecules29133186)
Supplement: Supplementary file 1 [file molecules-29-03186-s001.zip]

Archive with 1 entries (1 files):
- molecules-3072727-supplementary.pdf
